# Supplementary material for: Comprehensive anatomic ontologies for lung development: A comparison of alveolar formation and maturation within mouse and human lung
Source: J Biomed Semantics. 2019 Oct 24;10:18. doi: 10.1186/s13326-019-0209-1 (PMC6814058; doi:10.1186/s13326-019-0209-1)
Supplement: Supplementary file 3 — Additional file 3.. Comparison of ontology terms for human and mouse lung anatomy. [file 13326_2019_209_MOESM3_ESM.xlsx]

## Sheet: comparison
Additional File 3. Comparison of ontology terms for human and mouse lung anatomy.
I. Common terms.
human ID	human term	mouse term	mouse ID	Database xref
LMHA_00002	alveolar septum	alveolar septum	LMMA_00002	http://purl.obolibrary.org/obo/UBERON_0004893
LMHA_00020	right lower lobe alveolar parenchyma	right lower lobe alveolar parenchyma	LMMA_00020
LMHA_00021	right lower lobe bronchiole	right lower lobe bronchiole	LMMA_00021	http://purl.obolibrary.org/obo/UBERON_0012059
LMHA_00022	right lower lobe hilum	right lower lobe hilum	LMMA_00603
LMHA_00028	right lower lobe visceral pleura	right lower lobe visceral pleura	LMMA_00028
LMHA_00029	right middle lobe alveolar parenchyma	right middle lobe alveolar parenchyma	LMMA_00029
LMHA_00030	right middle lobe bronchiole	right middle lobe bronchiole	LMMA_00030	http://purl.obolibrary.org/obo/UBERON_0012068
LMHA_00031	right middle lobe hilum	right middle lobe hilum	LMMA_00604
LMHA_00037	right middle lobe visceral pleura	right middle lobe visceral pleura	LMMA_00037
LMHA_00038	right upper lobe alveolar parenchyma	right upper lobe alveolar parenchyma	LMMA_00038	http://purl.org/sig/ont/fma/fma31241
LMHA_00039	right upper lobe bronchiole	right upper lobe bronchiole	LMMA_00039	http://purl.obolibrary.org/obo/UBERON_0005681
LMHA_00040	right upper lobe hilum	right upper lobe hilum	LMMA_00605
LMHA_00046	right upper lobe visceral pleura	right upper lobe visceral pleura	LMMA_00046
LMHA_00047	submucosal gland	submucosal gland	LMMA_00047	http://purl.obolibrary.org/obo/UBERON_0011148
LMHA_00054	adipocyte	adipocyte	LMMA_00054	http://purl.obolibrary.org/obo/CL_0000136
LMHA_00055	adipose tissue	adipose tissue	LMMA_00055	http://purl.org/sig/ont/fma/fma20110
LMHA_00060	alveolar capillary bed	alveolar capillary bed	LMMA_00060
LMHA_00061	alveolar capillary endothelium	alveolar capillary endothelium	LMMA_00061
LMHA_00062	alveolar duct	alveolar duct	LMMA_00062	http://purl.org/sig/ont/fma/fma7341
LMHA_00063	alveolar duct lumen	alveolar duct lumen	LMMA_00063
LMHA_00064	alveolar duct wall	alveolar duct wall	LMMA_00064	http://purl.org/sig/ont/fma/fma84476
LMHA_00065	alveolar epithelium	alveolar epithelium	LMMA_00065	http://purl.org/sig/ont/fma/fma63915
LMHA_00066	alveolar interstitial cell	alveolar interstitial cell	LMMA_00066
LMHA_00067	alveolar interstitial tissue	alveolar interstitial tissue	LMMA_00067
LMHA_00068	alveolar lumen	alveolar lumen	LMMA_00068
LMHA_00071	alveolar septal crest	alveolar septal crest	LMMA_00071
LMHA_00072	alveolus	alveolus	LMMA_00072	http://purl.obolibrary.org/obo/UBERON_0003215
LMHA_00078	arteriole endothelium	arteriole endothelium	LMMA_00078	http://purl.obolibrary.org/obo/UBERON_0001916
LMHA_00081	artery endothelium	artery endothelium	LMMA_00081	http://purl.obolibrary.org/obo/UBERON_0001917
LMHA_00086	B Lymphocyte	B Lymphocyte	LMMA_00086	http://purl.obolibrary.org/obo/CL_0000236
LMHA_00089	basement membrane	basement membrane	LMMA_00089	http://purl.org/sig/ont/fma/fma63872
LMHA_00090	basophil	basophil	LMMA_00090	http://purl.obolibrary.org/obo/CL_0000767
LMHA_00094	bronchial adventitia	bronchial adventitia	LMMA_00094
LMHA_00095	bronchial arteriole	bronchial arteriole	LMMA_00095
LMHA_00096	bronchial arteriole tunica intima	bronchial arteriole tunica intima	LMMA_00096
LMHA_00097	bronchial arteriole tunica media	bronchial arteriole tunica media	LMMA_00097
LMHA_00098	bronchial artery	bronchial artery	LMMA_00098	http://purl.obolibrary.org/obo/UBERON_0002040
LMHA_00099	bronchial artery tunica intima	bronchial artery tunica intima	LMMA_00099
LMHA_00100	bronchial artery tunica media	bronchial artery tunica media	LMMA_00100
LMHA_00101	bronchial epithelium	bronchial epithelium	LMMA_00101	http://purl.obolibrary.org/obo/UBERON_0002031
LMHA_00103	bronchiolar smooth muscle	bronchiolar smooth muscle	LMMA_00240	http://purl.obolibrary.org/obo/UBERON_0004242
LMHA_00104	bronchial blood vessel	bronchial blood vessel	LMMA_00104
LMHA_00105	bronchial vein	bronchial vein	LMMA_00105	http://purl.obolibrary.org/obo/UBERON_0001592
LMHA_00106	bronchial vein tunica adventitia	bronchial vein tunica adventitia	LMMA_00106
LMHA_00107	bronchial vein tunica intima	bronchial vein tunica intima	LMMA_00107
LMHA_00108	bronchial vein tunica media	bronchial vein tunica media	LMMA_00108
LMHA_00109	bronchial venule	bronchial venule	LMMA_00109
LMHA_00110	bronchial venule tunica adventitia	bronchial venule tunica adventitia	LMMA_00110
LMHA_00111	bronchial venule tunica intima	bronchial venule tunica intima	LMMA_00111
LMHA_00112	bronchial venule tunica media	bronchial venule tunica media	LMMA_00112
LMHA_00120	bronchus	bronchus	LMMA_00120	http://purl.obolibrary.org/obo/UBERON_0002185
LMHA_00123	bronchus wall	bronchus wall	LMMA_00123	http://purl.obolibrary.org/obo/UBERON_0012083
LMHA_00124	bronchus-associated lymphoid tissue	bronchus-associated lymphoid tissue	LMMA_00124	http://purl.org/sig/ont/fma/fma14049
LMHA_00133	tracheal cartilaginous ring	tracheal cartilaginous ring	LMMA_00606
LMHA_00136	connective tissue cell	connective tissue cell	LMMA_00136	http://purl.obolibrary.org/obo/CL_0002320
LMHA_00141	chondrocyte	chondrocyte	LMMA_00141	http://purl.obolibrary.org/obo/BTO_0000249
LMHA_00142	ciliated cell	ciliated cell	LMMA_00142	http://purl.obolibrary.org/obo/CL_0000064
LMHA_00143	club cell	club cell	LMMA_00143	http://purl.obolibrary.org/obo/CL_0000158
LMHA_00145	collagen fiber	collagen fiber	LMMA_00145	http://purl.org/sig/ont/fma/fma63173
LMHA_00150	dendritic cell	dendritic cell	LMMA_00150	http://purl.obolibrary.org/obo/CL_0000738
LMHA_00158	elastic fiber	elastic fiber	LMMA_00158	http://purl.obolibrary.org/obo/UBERON_0002521
LMHA_00163	eosinophil	eosinophil	LMMA_00163	http://purl.obolibrary.org/obo/CL_0000771
LMHA_00167	external elastic membrane	external elastic membrane	LMMA_00167	http://purl.obolibrary.org/obo/UBERON_0015433
LMHA_00168	extracellular matrix	extracellular matrix	LMMA_00168	http://purl.bioontology.org/ontology/MESH/D005109
LMHA_00178	glycoprotein	glycoprotein	LMMA_00178	http://purl.org/sig/ont/fma/fma62925
LMHA_00179	granulocyte	granulocyte	LMMA_00179	http://purl.obolibrary.org/obo/CL_0000094
LMHA_00180	ground substance	ground substance	LMMA_00180	http://ncicb.nci.nih.gov/xml/owl/EVS/Thesaurus.owl#C32701
LMHA_00182	macrophage	macrophage	LMMA_00182	http://purl.obolibrary.org/obo/CL_0000235
LMHA_00183	hyaline cartilage	hyaline cartilage	LMMA_00183	http://purl.org/sig/ont/fma/fma64783
LMHA_00185	immune cell	immune cell	LMMA_00185	http://purl.obolibrary.org/obo/CL_0000738
LMHA_00191	internal elastic membrane	internal elastic membrane	LMMA_00191	http://purl.obolibrary.org/obo/UBERON_0011392
LMHA_00199	left lung	left lung	LMMA_00199	http://purl.obolibrary.org/obo/UBERON_0002168
LMHA_00205	left lung main bronchus	left lung main bronchus	LMMA_00205	http://purl.obolibrary.org/obo/UBERON_0002178
LMHA_00209	lipofibroblast	lipofibroblast	LMMA_00209
LMHA_00211	lung	lung	LMMA_00211	http://purl.obolibrary.org/obo/UBERON_0002048
LMHA_00213	interstitial macrophage	interstitial macrophage	LMMA_00213
LMHA_00216	lymphatic endothelial cell	lymphatic endothelial cell	LMMA_00216	http://purl.obolibrary.org/obo/CL_0002138
LMHA_00217	lymphatic smooth muscle	lymphatic smooth muscle	LMMA_00217	http://purl.obolibrary.org/obo/UBERON_0004232
LMHA_00220	lymphatic vessel tunica adventitia	lymphatic vessel tunica adventitia	LMMA_00220	http://purl.org/sig/ont/fma/fma66259
LMHA_00221	lymphatic vessel tunica intima	lymphatic vessel tunica intima	LMMA_00221	http://purl.org/sig/ont/fma/fma66257
LMHA_00222	lymphatic vessel tunica media	lymphatic vessel tunica media	LMMA_00222	http://purl.org/sig/ont/fma/fma66258
LMHA_00223	lymphocyte	lymphocyte	LMMA_00223	http://purl.obolibrary.org/obo/CL_0000542
LMHA_00224	lymph node	lymph node	LMMA_00224	http://purl.obolibrary.org/obo/UBERON_0000029
LMHA_00226	alveolar macrophage	alveolar macrophage	LMMA_00226	http://purl.obolibrary.org/obo/CL_0000583
LMHA_00227	mast cell	mast cell	LMMA_00227	http://purl.obolibrary.org/obo/CL_0000097
LMHA_00231	mesothelial cell	mesothelial cell	LMMA_00231	http://purl.obolibrary.org/obo/CL_0000077
LMHA_00233	monocyte	monocyte	LMMA_00233	http://purl.obolibrary.org/obo/CL_0000576
LMHA_00240	right lung accessory lobe	right lung accessory lobe	LMMA_00322	http://purl.obolibrary.org/obo/UBERON_0004515
LMHA_00241	myeloid leukocyte	myeloid leukocyte	LMMA_00241	http://purl.obolibrary.org/obo/CL_0000766
LMHA_00245	natural killer cell	natural killer cell	LMMA_00245	http://purl.obolibrary.org/obo/CL_0000623
LMHA_00247	nerve fiber	nerve fiber	LMMA_00247	http://purl.obolibrary.org/obo/UBERON_0006134
LMHA_00252	neuroendocrine cell	neuroendocrine cell	LMMA_00252	http://purl.obolibrary.org/obo/CL_0000165
LMHA_00253	neuroepithelial body	neuroepithelial body	LMMA_00253	http://purl.bioontology.org/ontology/MESH/D046568
LMHA_00256	neutrophil	neutrophil	LMMA_00256	http://purl.obolibrary.org/obo/CL_0000775
LMHA_00257	non-adrenergic and non-cholinergic nerve	non-adrenergic and non-cholinergic nerve	LMMA_00257
LMHA_00270	postganglionic parasympathetic nerve	postganglionic parasympathetic nerve	LMMA_00270	http://purl.obolibrary.org/obo/UBERON_0011929
LMHA_00279	primary alveolar septum	primary alveolar septum	LMMA_00279	http://purl.obolibrary.org/obo/UBERON_0005314
LMHA_00283	proteoglycan	proteoglycan	LMMA_00283	http://purl.org/sig/ont/fma/fma63015
LMHA_00288	tracheal epithelium	tracheal epithelium	LMMA_00414	http://purl.obolibrary.org/obo/UBERON_0001901
LMHA_00290	pulmonary arteriole	pulmonary arteriole	LMMA_00290
LMHA_00291	pulmonary artery	pulmonary artery	LMMA_00291	http://purl.obolibrary.org/obo/UBERON_0002012
LMHA_00292	pulmonary artery tunica adventitia	pulmonary artery tunica adventitia	LMMA_00292	http://purl.org/sig/ont/fma/fma84914
LMHA_00293	pulmonary artery tunica intima	pulmonary artery tunica intima	LMMA_00293
LMHA_00294	pulmonary artery tunica media	pulmonary artery tunica media	LMMA_00294
LMHA_00297	pulmonary distal arteriole	pulmonary distal arteriole	LMMA_00297
LMHA_00298	pulmonary distal arteriole tunica adventitia	pulmonary distal arteriole tunica adventitia	LMMA_00298
LMHA_00299	pulmonary distal arteriole tunica intima	pulmonary distal arteriole tunica intima	LMMA_00299
LMHA_00300	pulmonary distal arteriole tunica media	pulmonary distal arteriole tunica media	LMMA_00300
LMHA_00301	pulmonary distal venule	pulmonary distal venule	LMMA_00301
LMHA_00302	pulmonary distal venule tunica adventitia	pulmonary distal venule tunica adventitia	LMMA_00302
LMHA_00303	pulmonary distal venule tunica intima	pulmonary distal venule tunica intima	LMMA_00303
LMHA_00304	pulmonary muscular arteriole	pulmonary muscular arteriole	LMMA_00304
LMHA_00305	pulmonary vein	pulmonary vein	LMMA_00305	http://purl.obolibrary.org/obo/UBERON_0002016
LMHA_00306	pulmonary vein tunica adventitia	pulmonary vein tunica adventitia	LMMA_00306	http://purl.org/sig/ont/fma/fma84915
LMHA_00307	pulmonary vein tunica intima	pulmonary vein tunica intima	LMMA_00307	http://purl.org/sig/ont/fma/fma84945
LMHA_00308	pulmonary vein tunica media	pulmonary vein tunica media	LMMA_00308	http://purl.org/sig/ont/fma/fma85023
LMHA_00309	pulmonary muscular venule	pulmonary muscular venule	LMMA_00309
LMHA_00310	pulmonary muscular venule tunica adventitia	pulmonary muscular venule tunica adventitia	LMMA_00310
LMHA_00311	pulmonary muscular venule tunica intima	pulmonary muscular venule tunica intima	LMMA_00311
LMHA_00312	pulmonary muscular venule tunica media	pulmonary muscular venule tunica media	LMMA_00312
LMHA_00315	pulmonary blood vessel	pulmonary blood vessel	LMMA_00315
LMHA_00316	pulmonary venule	pulmonary venule	LMMA_00316
LMHA_00320	reticular fiber	reticular fiber	LMMA_00320	http://purl.obolibrary.org/obo/UBERON_0006804
LMHA_00324	right lung lower lobe	right lung lower lobe	LMMA_00324	http://purl.obolibrary.org/obo/EHDAA2_0001740
LMHA_00325	right lung lower lobar bronchus	right lung lower lobar bronchus	LMMA_00325	http://purl.obolibrary.org/obo/EHDAA2_0001744
LMHA_00326	right lung	right lung	LMMA_00326	http://purl.obolibrary.org/obo/UBERON_0002167
LMHA_00329	right lung main bronchus	right lung main bronchus	LMMA_00329	http://purl.obolibrary.org/obo/UBERON_0002177
LMHA_00330	right lung middle lobe	right lung middle lobe	LMMA_00330	http://purl.obolibrary.org/obo/UBERON_0002174
LMHA_00331	right lung middle lobar bronchus	right lung middle lobar bronchus	LMMA_00331	http://purl.obolibrary.org/obo/UBERON_0012063
LMHA_00332	right lung upper lobe	right lung upper lobe	LMMA_00332	http://purl.obolibrary.org/obo/EHDAA2_0001747
LMHA_00333	right lung upper lobar bronchus	right lung upper lobar bronchus	LMMA_00333	http://purl.obolibrary.org/obo/EHDAA2_0001752
LMHA_00338	glial cell	glial cell	LMMA_00338	http://purl.obolibrary.org/obo/CL_0000218
LMHA_00339	secondary alveolar septum	secondary alveolar septum	LMMA_00339	http://purl.obolibrary.org/obo/UBERON_0005315
LMHA_00343	smooth muscle cell	smooth muscle cell	LMMA_00343	http://purl.obolibrary.org/obo/CL_0000192
LMHA_00352	postganglionic sympathetic nerve	postganglionic sympathetic nerve	LMMA_00352	http://purl.obolibrary.org/obo/UBERON_0011926
LMHA_00354	T Lymphocyte	T Lymphocyte	LMMA_00354	http://purl.obolibrary.org/obo/CL_0000084
LMHA_00357	terminal bronchiolar lumen	terminal bronchiolar lumen	LMMA_00357	http://purl.org/sig/ont/fma/fma87486
LMHA_00358	terminal bronchiolar wall	terminal bronchiolar wall	LMMA_00358	http://purl.org/obo/owl/FMA#FMA_62792
LMHA_00359	terminal bronchiole	terminal bronchiole	LMMA_00359	http://purl.obolibrary.org/obo/UBERON_0002187
LMHA_00361	trachea	trachea	LMMA_00361	http://purl.obolibrary.org/obo/UBERON_0003126
LMHA_00362	trachea bifurcation	trachea bifurcation	LMMA_00362	http://purl.obolibrary.org/obo/UBERON_0015247
LMHA_00365	trachea lumen	trachea lumen	LMMA_00365	http://purl.obolibrary.org/obo/UBERON_0006833
LMHA_00366	trachea wall	trachea wall	LMMA_00366	http://purl.org/sig/ont/fma/fma7470
LMHA_00367	tracheal adventitia	tracheal adventitia	LMMA_00367
LMHA_00370	trachealis muscle	trachealis muscle	LMMA_00370
LMHA_00378	subendothelial connective tissue cell	subendothelial connective tissue cell	LMMA_00378
LMHA_00379	type I pneumocyte	type I pneumocyte	LMMA_00379	http://purl.obolibrary.org/obo/CL_0002062
LMHA_00381	type II pneumocyte	type II pneumocyte	LMMA_00381	http://purl.obolibrary.org/obo/CL_0002063
LMHA_00384	unclassified epithelial cell	unclassified epithelial cell	LMMA_00384
LMHA_00392	vascular endothelial cell	vascular endothelial cell	LMMA_00392	http://purl.obolibrary.org/obo/CL_0002139
LMHA_00393	vascular smooth muscle	vascular smooth muscle	LMMA_00393	http://purl.obolibrary.org/obo/UBERON_0004237
LMHA_00395	vasa vasorum	vasa vasorum	LMMA_00395	http://purl.obolibrary.org/obo/UBERON_0003710
LMHA_00397	vein endothelium	vein endothelium	LMMA_00397	http://purl.obolibrary.org/obo/UBERON_0001919
LMHA_00403	venule endothelium	venule endothelium	LMMA_00403	http://purl.obolibrary.org/obo/UBERON_0007141
LMHA_00406	visceral mesothelium	visceral mesothelium	LMMA_00406	http://purl.obolibrary.org/obo/UBERON_0007141
LMHA_00410	fibroelastic membrane	fibroelastic membrane	LMMA_00410
LMHA_00412	perichondrium	perichondrium	LMMA_00412	http://purl.obolibrary.org/obo/UBERON_0002222
LMHA_00415	tracheal mucosa	tracheal mucosa	LMMA_00415	http://purl.obolibrary.org/obo/UBERON_0000379
LMHA_00416	tracheal submucosa	tracheal submucosa	LMMA_00416	http://purl.bioontology.org/ontology/SNOMEDCT/4419000
LMHA_00418	bronchial mucosa	bronchial mucosa	LMMA_00418	http://purl.obolibrary.org/obo/UBERON_0000410
LMHA_00419	bronchial submucosa	bronchial submucosa	LMMA_00419	http://purl.obolibrary.org/obo/UBERON_0001957
LMHA_00422	lymphatic endothelium	lymphatic endothelium	LMMA_00422	http://purl.obolibrary.org/obo/UBERON_0002042
LMHA_00437	nuocyte	nuocyte	LMMA_00437	http://purl.obolibrary.org/obo/CL_0002089
LMHA_00447	pulmonary lymphatic vessel	pulmonary lymphatic vessel	LMMA_00447	http://purl.obolibrary.org/obo/UBERON_0018227
LMHA_00455	submucosal gland duct epithelium	submucosal gland duct epithelium	LMMA_00455	http://purl.obolibrary.org/obo/BTO_0004557
LMHA_00457	terminal bronchiolar epithelium	terminal bronchiolar epithelium	LMMA_00457	http://purl.org/sig/ont/fma/fma62794
LMHA_00472	bronchial arteriole tunica adventitia	bronchial arteriole tunica adventitia	LMMA_00472
LMHA_00473	bronchial artery tunica adventitia	bronchial artery tunica adventitia	LMMA_00473
LMHA_00486	pulmonary muscular arteriole tunica adventitia	pulmonary muscular arteriole tunica adventitia	LMMA_00486
LMHA_00488	pulmonary muscular arteriole tunica intima	pulmonary muscular arteriole tunica intima	LMMA_00488
LMHA_00489	pulmonary muscular arteriole tunica media	pulmonary muscular arteriole tunica media	LMMA_00489
LMHA_00521	autonomic neuron	autonomic neuron	LMMA_00521	http://purl.obolibrary.org/obo/CL_0000107
LMHA_00538	lobar bronchus	lobar bronchus	LMMA_00528	http://purl.obolibrary.org/obo/UBERON_0002183
LMHA_00540	main bronchus	main bronchus	LMMA_00527	http://purl.obolibrary.org/obo/UBERON_0002182
LMHA_00546	respiratory autonomic nervous system	respiratory autonomic nervous system	LMMA_00520
LMHA_00547	respiratory immune system	respiratory immune system	LMMA_00522
LMHA_00548	respiratory system blood vessel	respiratory system blood vessel	LMMA_00523	http://purl.obolibrary.org/obo/UBERON_0003504
LMHA_00567	lymphoid follicle	lymphoid follicle	LMMA_00681	http://purl.obolibrary.org/obo/UBERON_0000444
LMHA_00570	germinal center	germinal center	LMMA_00699	http://purl.obolibrary.org/obo/UBERON_0010754
LMHA_00574	plasma cell	plasma cell	LMMA_00677	http://purl.obolibrary.org/obo/CL_0000786
LMHA_00576	glycosaminoglycan	glycosaminoglycan	LMMA_00529	http://purl.org/sig/ont/fma/fma63011
LMHA_00577	bronchial epithelial cell	bronchial epithelial cell	LMMA_00591	http://purl.obolibrary.org/obo/CL_0002328
LMHA_00583	tracheal epithelial cell	tracheal epithelial cell	LMMA_00590	http://purl.obolibrary.org/obo/CL_0000307
LMHA_00586	alveolar epithelial cell	alveolar epithelial cell	LMMA_00574	http://purl.org/sig/ont/fma/fma62499
LMHA_00587	annular ligament	annular ligament	LMMA_00592	http://purl.obolibrary.org/obo/UBERON_2002141
LMHA_00595	bronchial cartilaginous ring	bronchial cartilaginous ring	LMMA_00133
LMHA_00608	proliferative epithelial cell	proliferative epithelial cell	LMMA_00599
LMHA_00614	lymphoid cell	lymphoid cell	LMMA_00614	http://purl.obolibrary.org/obo/BTO_0001096
LMHA_00622	erythrocyte	erythrocyte	LMMA_00619	http://purl.obolibrary.org/obo/CL_0000232
LMHA_00623	innate lymphoid cell	innate lymphoid cell	LMMA_00620	http://purl.obolibrary.org/obo/CL_0001065
LMHA_00626	lymphoid tissue	lymphoid tissue	LMMA_00626	http://purl.obolibrary.org/obo/UBERON_0001744
LMHA_00632	intra-parenchymal blood vessel	intra-parenchymal blood vessel	LMMA_00632
LMHA_00633	pulmonary nerve plexus	pulmonary nerve plexus	LMMA_00633	http://purl.obolibrary.org/obo/UBERON_0002009
LMHA_00634	pulmonary autonomic ganglion	pulmonary autonomic ganglion	LMMA_00634
LMHA_00635	left pulmonary nerve plexus	left pulmonary nerve plexus	LMMA_00635	http://purl.org/sig/ont/fma/fma223443
LMHA_00636	left anterior pulmonary nerve plexus	left anterior pulmonary nerve plexus	LMMA_00636	http://purl.org/sig/ont/fma/fma6657
LMHA_00637	left posterior pulmonary nerve plexus	left posterior pulmonary nerve plexus	LMMA_00637	http://purl.org/sig/ont/fma/fma6659
LMHA_00638	right pulmonary nerve plexus	right pulmonary nerve plexus	LMMA_00638	http://purl.org/sig/ont/fma/fma223441
LMHA_00639	right anterior pulmonary nerve plexus	right anterior pulmonary nerve plexus	LMMA_00639	http://purl.org/sig/ont/fma/fma6656
LMHA_00640	right posterior pulmonary nerve plexus	right posterior pulmonary nerve plexus	LMMA_00640	http://purl.org/sig/ont/fma/fma6658
LMHA_00641	pulmonary autonomic nerve	pulmonary autonomic nerve	LMMA_00641
LMHA_00642	preganglionic parasympathetic nerve	preganglionic parasympathetic nerve	LMMA_00642	http://purl.obolibrary.org/obo/UBERON_0011930
LMHA_00643	general visceral nervous system	general visceral nervous system	LMMA_00643	http://purl.org/sig/ont/fma/fma80116
LMHA_00644	general visceral afferent nerve	general visceral afferent nerve	LMMA_00644	http://purl.org/sig/ont/fma/fma80114
LMHA_00645	visceral afferent sensory nerve terminal	visceral afferent sensory nerve terminal	LMMA_00645
LMHA_00651	bronchus lumen	bronchus lumen	LMMA_00475	http://ncicb.nci.nih.gov/xml/owl/EVS/Thesaurus.owl#C32234
LMHA_00678	connective tissue capsule	connective tissue capsule	LMMA_00678
LMHA_00679	trabecula	trabecula	LMMA_00679	http://purl.obolibrary.org/obo/UBERON_0000440
LMHA_00680	cortex	cortex	LMMA_00680	http://purl.obolibrary.org/obo/UBERON_0001851
LMHA_00681	lymphoid macrophage	lymphoid macrophage	LMMA_00698	http://purl.obolibrary.org/obo/CL_0000868
LMHA_00682	medulla	medulla	LMMA_00682	http://purl.org/sig/ont/fma/fma61108
LMHA_00683	medullary cord	medullary cord	LMMA_00683	http://purl.obolibrary.org/obo/UBERON_0009745
LMHA_00685	reticular cell	reticular cell	LMMA_00685	http://purl.obolibrary.org/obo/CL_0000432
LMHA_00686	endothelial sinus	endothelial sinus	LMMA_00686	http://purl.bioontology.org/ontology/MESH/D042783
LMHA_00687	cortical sinus	cortical sinus	LMMA_00687
LMHA_00688	medullary sinus	medullary sinus	LMMA_00688	http://purl.obolibrary.org/obo/UBERON_0009744
LMHA_00689	paratrabecular sinus	paratrabecular sinus	LMMA_00689
LMHA_00690	subcapsular sinus	subcapsular sinus	LMMA_00690	http://purl.obolibrary.org/obo/UBERON_0005463
LMHA_00692	blood cell	blood cell	LMMA_00692	http://purl.obolibrary.org/obo/CL_0000081
LMHA_00693	submucosal gland duct epithelial cell	submucosal gland duct epithelial cell	LMMA_00693
LMHA_00804	arterial endothelial cell	arterial endothelial cell	LMMA_00616	http://purl.obolibrary.org/obo/BTO_0004758
LMHA_00805	venous endothelial cell	venous endothelial cell	LMMA_00507	http://purl.obolibrary.org/obo/BTO_0001176
LMHA_00817	alveolar sac	alveolar sac	LMMA_00817	http://purl.obolibrary.org/obo/UBERON_0002169
LMHA_00818	alveolar sac lumen	alveolar sac lumen	LMMA_00818
II. Analogous Terms.
human ID	human term	mouse term	mouse ID
LMHA_00114	bronchiolar adventitia	bronchiolar connective tissue	LMMA_00525
LMHA_00200	left lower lobe alveolar parenchyma	left lung alveolar parenchyma	LMMA_00200
LMHA_00207	left lower lobe visceral pleura	left lung visceral pleura	LMMA_00207
LMHA_00533	left upper lobe alveolar parenchyma	left lung alveolar parenchyma	LMMA_00200
LMHA_00537	left upper lobe visceral pleura	left lung visceral pleura	LMMA_00207
LMHA_00578	membranous bronchiole	central bronchiole	LMMA_00140
LMHA_00578	membranous bronchiole	lateral bronchiole	LMMA_00198
LMHA_00579	membranous bronchiolar lumen	central bronchiolar lumen	LMMA_00138
LMHA_00579	membranous bronchiolar lumen	lateral bronchiolar lumen	LMMA_00196
LMHA_00580	membranous bronchiolar wall	central bronchiolar wall	LMMA_00139
LMHA_00580	membranous bronchiolar wall	lateral bronchiolar wall	LMMA_00197
LMHA_00581	membranous bronchiolar epithelium	central bronchiolar epithelium	LMMA_00286
LMHA_00581	membranous bronchiolar epithelium	lateral bronchiolar epithelium	LMMA_00433
LMHA_00589	bronchiolar lamina propria	bronchiolar connective tissue	LMMA_00525
LMHA_00629	respiratory bronchiolar epithelial cell	bronchiolar epithelial cell	LMMA_00582
LMHA_00630	membranous bronchiolar epithelial cell	bronchiolar epithelial cell	LMMA_00582
II. Terms unique to each species.
human ID	human term	mouse term	mouse ID
LMHA_00007	matrix fibroblast			http://purl.obolibrary.org/obo/CL_0000057
LMHA_00087	basal cell			http://purl.obolibrary.org/obo/CL_0000646
LMHA_00138	respiratory bronchiolar lumen
LMHA_00139	respiratory bronchiolar wall
LMHA_00140	respiratory bronchiole			http://purl.org/sig/ont/fma/fma7412
LMHA_00146	collecting duct cell
LMHA_00201	left lower lobe bronchiole			http://purl.obolibrary.org/obo/UBERON_0012055
LMHA_00202	left lower lobe hilum
LMHA_00215	pulmonary surfactant			http://purl.obolibrary.org/obo/UBERON_0008826
LMHA_00238	mucus cell			http://purl.bioontology.org/ontology/MESH/D009077
LMHA_00242	myoepithelial cell			http://purl.obolibrary.org/obo/BTO_0002309
LMHA_00243	myofibroblast			http://purl.obolibrary.org/obo/BTO_0001946
LMHA_00273	pericyte			http://purl.obolibrary.org/obo/CL_0000669
LMHA_00286	respiratory bronchiolar epithelium
LMHA_00340	serous cell			http://purl.obolibrary.org/obo/CL_0000313
LMHA_00351	submucosal gland epithelium
LMHA_00356	telocyte			http://purl.bioontology.org/ontology/MESH/D000067170
LMHA_00369	tracheal smooth muscle
LMHA_00386	unclassified fibroblast
LMHA_00405	visceral connective tissue
LMHA_00440	vascular connective tissue
LMHA_00483	tracheal lamina propria			http://purl.obolibrary.org/obo/UBERON_0000031
LMHA_00516	left anterior bronchus			http://purl.org/sig/ont/fma/fma7428
LMHA_00517	left anterior basal bronchus			http://www.radlex.org/RID/#RID34936
LMHA_00518	left apical bronchus			http://purl.org/sig/ont/fma/fma7426
LMHA_00523	inferior lingular bronchus			http://purl.org/sig/ont/fma/fma7431
LMHA_00524	intermediate airway progenitor cell
LMHA_00525	left lateral basal bronchus			http://purl.org/sig/ont/fma/fma7507
LMHA_00526	right lateral bronchus
LMHA_00527	left lung lobar bronchus			http://purl.obolibrary.org/obo/UBERON_0003405
LMHA_00528	left lung lower lobar bronchus			http://purl.obolibrary.org/obo/UBERON_0012066
LMHA_00529	left lung lower lobe
LMHA_00530	left lung segmental bronchus			http://purl.bioontology.org/ontology/SNOMEDCT/278368009
LMHA_00531	left lung upper lobar bronchus			http://purl.obolibrary.org/obo/UBERON_0012065
LMHA_00532	left lung upper lobe			http://purl.obolibrary.org/obo/UBERON_0008952
LMHA_00534	left upper lobe bronchiole			http://purl.obolibrary.org/obo/UBERON_0012056
LMHA_00535	left upper lobe visceral pleura
LMHA_00539	right anterior basal bronchus			http://purl.org/sig/ont/fma/fma7418
LMHA_00541	medial basal bronchus			http://purl.org/sig/ont/fma/fma13275
LMHA_00542	medial bronchus			http://purl.org/sig/ont/fma/fma7403
LMHA_00544	left posterior basal bronchus			http://purl.org/sig/ont/fma/fma7508
LMHA_00545	left posterior bronchus			http://www.radlex.org/RID/#RID34927
LMHA_00549	right lung lobar bronchus
LMHA_00550	right lung segmental bronchus			http://purl.bioontology.org/ontology/SNOMEDCT/278367004
LMHA_00551	segmental bronchus			http://purl.org/sig/ont/fma/fma7407
LMHA_00552	left lower lobe superior bronchus
LMHA_00553	superior lingular bronchus
LMHA_00554	right upper lobe anterior bronchus
LMHA_00559	left lower lobe interlobular septum
LMHA_00560	left upper lobe interlobular septum
LMHA_00563	respiratory bronchiolar alveolus
LMHA_00564	right lower lobe interlobular septum
LMHA_00565	right middle lobe interlobular septum
LMHA_00566	right upper lobe interlobular septum
LMHA_00568	interfollicular area of the lymph node			http://ncicb.nci.nih.gov/xml/owl/EVS/Thesaurus.owl#Interfollicular_Area_of_the_Lymph_Node
LMHA_00569	mantle zone			http://ncicb.nci.nih.gov/xml/owl/EVS/Thesaurus.owl#C33053
LMHA_00573	marginal zone			http://ncicb.nci.nih.gov/xml/owl/EVS/Thesaurus.owl#C49767
LMHA_00582	terminal bronchiolar epithelial cell
LMHA_00590	bronchial lamina propria			http://purl.obolibrary.org/obo/UBERON_0002338
LMHA_00598	proliferative interstitial cell
LMHA_00616	right apical bronchus			http://purl.org/sig/ont/fma/fma7398
LMHA_00617	right lateral basal bronchus			http://purl.org/sig/ont/fma/fma7419
LMHA_00618	right posterior basal bronchus			http://purl.org/sig/ont/fma/fma7420
LMHA_00619	right lower lobe superior bronchus
LMHA_00620	right posterior bronchus			http://purl.org/sig/ont/fma/fma7399
		pre-alveolar acinar tubule	LMMA_00001
		distal acinar tubule	LMMA_00003
		left lung pre-alveolar parenchyma	LMMA_00005
		pre-alveolar interstitial tissue	LMMA_00008
		proximal acinar tubule	LMMA_00009
		right accessory lobe alveolar parenchyma	LMMA_00011
		right accessory lobe bronchiole	LMMA_00012	http://purl.obolibrary.org/obo/UBERON_0005682
		right accessory lobe pre-alveolar parenchyma	LMMA_00017
		right accessory lobe visceral pleura	LMMA_00019
		right lower lobe pre-alveolar parenchyma	LMMA_00026
		right middle lobe pre-alveolar parenchyma	LMMA_00035
		right upper lobe pre-alveolar parenchyma	LMMA_00044
		bronchioalveolar duct junction	LMMA_00119
		chemosensory cell	LMMA_00125	http://ontology.neuinfo.org/NIF/BiomaterialEntities/NIF-Cell.owl#nifext_172
		pre-alveolar capillary endothelium	LMMA_00129
		capillary tunica adventitia	LMMA_00130
		capillary tunica intima	LMMA_00131
		cardiomyocyte	LMMA_00132	http://ncicb.nci.nih.gov/xml/owl/EVS/Thesaurus.owl#C13002
		pre-alveolar interstitial cell	LMMA_00137
		immature club cell	LMMA_00184
		intermediate pneumocyte	LMMA_00187
		left lung bronchiole	LMMA_00201	http://purl.obolibrary.org/obo/UBERON_0003543
		proximal acinar tubule epithelium	LMMA_00284
		right lung accessory lobar bronchus	LMMA_00323
		type I pneumocyte precursor cell	LMMA_00380
		type II pneumocyte precursor cell	LMMA_00382
		venous cardiac muscle	LMMA_00399
		terminal saccule epithelium	LMMA_00424
		pre-alveolar interstitial blood vessel	LMMA_00442
		unclassified alveolar interstitial cell	LMMA_00465
		bronchioalveolar stem cell	LMMA_00470	http://purl.obolibrary.org/obo/CL_0002638
		ciliated cell precusor	LMMA_00476
		primitive macrophage	LMMA_00477
		fetal monocyte	LMMA_00478
		pre-alveolar terminal saccule	LMMA_00485
		bronchial capillary	LMMA_00516	http://purl.org/sig/ont/fma/fma281018
		proximal acinar tubule epithelial cell	LMMA_00573
		terminal saccule epithelial cell	LMMA_00576
		pre-alveolar capillary bed	LMMA_00583
		left lung hilum	LMMA_00601	http://purl.bioontology.org/ontology/SNMI/T-28530
		right accessory lobe hilum	LMMA_00602
		immature macrophage	LMMA_00609
		pre-alveolar transitory duct	LMMA_00610
		transitory duct epithelium	LMMA_00611
		transitory duct epithelial cell	LMMA_00612
		proliferative smooth muscle cell	LMMA_00655
		paracortex	LMMA_00684	http://ncicb.nci.nih.gov/xml/owl/EVS/Thesaurus.owl#C38467
